# Supplementary material for: Age and Muscle-Dependent Variations in Corticospinal Excitability during Standing Tasks
Source: PLoS One. 2014 Oct 13;9(10):e110004. doi: 10.1371/journal.pone.0110004 (PMC4195709; doi:10.1371/journal.pone.0110004)
Supplement: File S1 — (XLS) [file pone.0110004.s001.xls]

## Sheet: Population
Anthropometric data
Group	Participant #	Gender	Age (yrs)	Height (cm)	Weight (kg)
YOUNG	1	M	25	185	87
YOUNG	2	M	23	183	76
YOUNG	3	M	33	173	82.5
YOUNG	4	F	25	160	53.1
YOUNG	5	F	18	157.5	56.7
YOUNG	6	F	21	160	59
YOUNG	7	F	22	162.5	52.2
YOUNG	8	M	20	183	81.6
YOUNG	9	M	22	172	75.9
YOUNG	10	M	24	183	83.9
SENIOR	1	F	70	160	56.7
SENIOR	2	M	70	188	90.7
SENIOR	3	M	60	173	97.5
SENIOR	4*
SENIOR	5	M	60	183	81.6
SENIOR	6	M	78	176.5	80.2
SENIOR	7	M	65	185.5	74.8
SENIOR	8	F	64	155	43.1
SENIOR	9	F	68	162.5	65.8
SENIOR	10	F	61	168	65.8
SENIOR	11	F	66	160	59
SENIOR	12	F	71	160	70.3
		Y	23.3	171.9	70.79
			4.05654	11.1624	13.8962
		S	66.6364	170.136	71.4091
			5.50041	11.7028	15.7525
*Did not complete the protocol because of difficulties to evoke MEPs in lower leg muscles.

## Sheet: Resting threshold
TMS Threshold
Group	Participant #	Threshold (%)
YOUNG	1	0.33
YOUNG	2	0.42
YOUNG	3	0.32
YOUNG	4	0.43
YOUNG	5	0.4
YOUNG	6	0.37
YOUNG	7	0.3
YOUNG	8	0.45
YOUNG	9	0.42
YOUNG	10	0.4
SENIOR	1	0.65
SENIOR	2	0.6
SENIOR	3	0.44
SENIOR	4
SENIOR	5	0.48
SENIOR	6	0.46
SENIOR	7	0.45
SENIOR	8	0.35
SENIOR	9	0.6
SENIOR	10	0.42
SENIOR	11	0.35
SENIOR	12	0.45
	Y	0.384
		0.0514674
	S	0.477273
		0.0994073

## Sheet: Heel raise task
HEEL RAISE TASK CHARACTERISTICS (in ms)
Group	Participant #	Warning signal	PREP	Tone	APA onset	APA	Movement onset	EXEC
YOUNG	1	250	1000	1250	1185	1250	1480	1680
YOUNG	2	250	1000	1250	1330	1270	1475	1675
YOUNG	3	250	1000	1250	1380	1635	1735	1935
YOUNG	4	250	1000	1250	1315	1500	1600	1800
YOUNG	5	250	1000	1250	1400	1700	1800	2000
YOUNG	6	250	1000	1250	1350	1550	1650	1850
YOUNG	7	250	1000	1250	1450	1520	1620	1820
YOUNG	8	250	1000	1250	1375	1500	1700	1900
YOUNG	9	250	1000	1250	1350	1550	1650	1850
YOUNG	10	250	1000	1250	1375	1400	1500	1700
SENIOR	1	250	1000	1250	1310	1400	1500	1700
SENIOR	2	250	1000	1250	1355	1600	1700	1900
SENIOR	3	250	1000	1250	1360	1500	1600	1800
SENIOR	4	250
SENIOR	5	250	1000	1250	1330	1400	1500	1700
SENIOR	6	250	1000	1250	1385	1500	1600	1800
SENIOR	7	250	1000	1250	1360	1450	1550	1750
SENIOR	8	250	1000	1250	1340	1420	1520	1720
SENIOR	9	250	1000	1250	1350	1500	1600	1800
SENIOR	10	250	1000	1250	1365	1500	1600	1800
SENIOR	11	250	1000	1250	1390	1600	1700	1900
SENIOR	12	250	1000	1250	1415	1450	1550	1750
in blue	data that have been adjusted so that the stimulation occured during the APA

## Sheet: EMG pre-TMS
EMG preceding TMS (in µV)
		QS		PREP		APA		EXEC		Maximal plantar-/dorsiflexion
Group	Participant #	TA	GL	TA	GL	TA	GL	TA	GL	GL	TA
YOUNG	1	0.007744	0.026986	0.0165525	0.0304426	0.0115881	0.0331416	0.0840069	0.262516	0.476791	1.26775
YOUNG	2	0.033357	0.011881	0.0216188	0.0128069	0.026604	0.026499	0.0315079	0.0851089	0.551584	1.26631
YOUNG	3	0.022068	0.005608	0.0323426	0.00818614	0.204	0.0247426	0.106154	0.404531	0.429272	1.49317
YOUNG	4	0.013967	0.015214	0.0157723	0.0156644	0.050502	0.00947525	0.051403	0.0397822	0.182469	1.08076
YOUNG	5	0.01653	0.010421	0.0280762	0.0257891	0.0885475	0.10125	0.0574109	0.19179	0.546378	1.01601
YOUNG	6	0.025978	0.023789	0.0122446	0.0285495	0.114745	0.0684079	0.0318366	0.248975	0.468672	1.76966
YOUNG	7	0.015089	0.01677	0.028703	0.0161584	0.245711	0.0219871	0.134366	0.22833	0.354238	1.44397
YOUNG	8	0.006421	0.013855	0.0272307	0.0162762	0.178287	0.0330198	0.125589	0.180683	0.458906	1.00478
YOUNG	9	0.025022	0.015542	0.0147323	0.0184545	0.106962	0.0283396	0.112608	0.334116	0.311024	1.17875
YOUNG	10	0.013956	0.02141	0.0117733	0.0177693	0.0332129	0.0125069	0.0690644	0.0674168	0.292122	0.930734
SENIOR	1	0.027857	0.017951	0.0640683	0.0165782	0.106812	0.0459248	0.053404	0.233501	0.335665	1.06166
SENIOR	2	0.034727	0.032471	0.0362356	0.0423436	0.619333	0.0933881	0.221138	0.634867	0.565653	2.16748
SENIOR	3	0.015956	0.041868	0.0225366	0.0453208	0.173509	0.044105	0.0374455	0.131765	0.12334	0.306576
SENIOR	4
SENIOR	5	0.00823	0.011773	0.0212455	0.0241762	0.0743881	0.0424535	0.110188	0.144463	0.413088	1.32794
SENIOR	6	0.059397	0.127159	0.028502	0.0242059	0.0910327	0.0238248	0.250312	0.182135	0.778015	0.704191
SENIOR	7	0.049853	0.017501	0.0099198	0.0196436	0.0584396	0.0293861	0.0265921	0.0520317	0.356942	1.36556
SENIOR	8	0.019428	0.018119	0.0187356	0.0253446	0.0524168	0.0317574	0.0581901	0.311788	0.614454	1.30593
SENIOR	9	0.013448	0.020258	0.027998	0.0260614	0.56146	0.140895	0.10575	0.092095	0.300016	1.98577
SENIOR	10	0.008354	0.01908	0.0166535	0.0206604	0.396792	0.0317109	0.169927	0.26899	0.471616	1.15981
SENIOR	11	0.014893	0.042185	0.0229228	0.0622675	0.526406	0.0772768	0.503793	0.579606	0.596362	1.11273
SENIOR	12	0.036335	0.069041	0.0634099	0.114188	0.0389624	0.0741545	0.0484693	0.113378	0.359238	0.526903
EMG preceding TMS (in %)
		QS		PREP		APA		EXEC
Group	Participant #	TA	GL	TA	GL	TA	GL	TA	GL
YOUNG	1	0.00610844	0.0565992	0.0130565	0.0638489	0.00914067	0.0695097	0.0662644	0.550589
YOUNG	2	0.0263418	0.0215398	0.0170723	0.0232184	0.021009	0.0480416	0.0248816	0.154299
YOUNG	3	0.0147793	0.013064	0.0216604	0.0190698	0.136622	0.0576385	0.0710935	0.942366
YOUNG	4	0.0129233	0.0833784	0.0145937	0.0858465	0.0467282	0.0519279	0.0475619	0.218021
YOUNG	5	0.0162695	0.0190729	0.0276338	0.0472002	0.0871522	0.185312	0.0565062	0.351021
YOUNG	6	0.0146797	0.0507583	0.00691917	0.0609157	0.06484	0.145961	0.0179903	0.531235
YOUNG	7	0.0104497	0.047341	0.0198778	0.0456145	0.170163	0.0620687	0.0930534	0.644565
YOUNG	8	0.00639046	0.0301914	0.0271012	0.0354675	0.177439	0.0719533	0.124992	0.393726
YOUNG	9	0.0212275	0.0499704	0.0124982	0.0593345	0.090742	0.0911171	0.095531	1.07425
YOUNG	10	0.0149946	0.0732912	0.0126494	0.0608283	0.0356846	0.042814	0.0742042	0.230783
SENIOR	1	0.0262391	0.053479	0.0603472	0.0493892	0.100608	0.136817	0.0503023	0.695638
SENIOR	2	0.0160219	0.0574045	0.0167179	0.0748579	0.285739	0.165098	0.102025	1.12236
SENIOR	3	0.0520459	0.339451	0.0735108	0.367445	0.565958	0.357588	0.122141	1.06831
SENIOR	4
SENIOR	5	0.00619756	0.0285	0.0159988	0.0585256	0.0560176	0.102771	0.0829766	0.349715
SENIOR	6	0.0843479	0.16344	0.0404748	0.0311124	0.129273	0.0306225	0.35546	0.234102
SENIOR	7	0.0365073	0.0490303	0.00726425	0.0550329	0.0427952	0.0823274	0.0194733	0.145771
SENIOR	8	0.0148768	0.029488	0.0143466	0.0412473	0.0401376	0.051684	0.0445584	0.507423
SENIOR	9	0.00677219	0.0675231	0.0140993	0.0868667	0.282742	0.469626	0.0532542	0.306967
SENIOR	10	0.00720289	0.0404566	0.0143588	0.0438076	0.342117	0.0672387	0.146512	0.570358
SENIOR	11	0.0133842	0.0707373	0.0206005	0.104412	0.473076	0.12958	0.452754	0.971902
SENIOR	12	0.0689596	0.192187	0.120345	0.317862	0.073946	0.206422	0.0919891	0.315608

## Sheet: MEP amplitude
MEP amplitude (in µV)
		TA MUSCLE				GL MUSCLE
Group	Participant #	QS	PREP	APA	EXEC	QS	PREP	APA	EXEC
YOUNG	1	80.96	126.57	97.75	241.43	98.54	145.18	122.51	810.33
YOUNG	2	211.43	445.86	556.56	168.55	17.24	50.18	36.54	756.15
YOUNG	3	72.27	107.64	664.36	245.74	89.2	133.35	892.96	2916.38
YOUNG	4	14.44	35.1	335.21	105.18	17.65	16.32	58.72	356.88
YOUNG	5	123.37	45.25	189.7	170.9	8.79	23.6	665.41	631.01
YOUNG	6	115.51	227.26	809.86	508.69	30.98	57.69	446.34	995.56
YOUNG	7	81.15	430.76	750.98	306.16	21.73	31.69	396.48	1913.57
YOUNG	8	109.21	115.19	402.16	293.95	55.83	34.03	59.45	724.61
YOUNG	9	214.75	319.24	268.13	120.17	49.12	52.98	192.14	641.17
YOUNG	10	91.8	174.62	380.49	142.74	186.2	44.43	32.1	734.48
SENIOR	1	230.03	388.35	526.96	220.11	40.96	78.88	165.8	465.49
SENIOR	2	188.72	323.57	653.16	681.49	306.49	262.8	1091.15	1267.53
SENIOR	3	186.64	248.44	915.58	466.9	109.56	102.29	447.43	1010.69
SENIOR	4
SENIOR	5	255.15	57.29	446.47	454.98	56.48	25.28	128.11	319.73
SENIOR	6	120.8	138.43	471.24	423.39	117.24	41.99	119.24	262.15
SENIOR	7	20.02	43.73	105.25	73.31	139.01	93.32	180.99	396.28
SENIOR	8	93.47	48.39	638.29	412.98	20.44	39.66	523.65	1693.9
SENIOR	9	30.09	46.51	283.31	204.79	55.91	39.98	198.73	169.87
SENIOR	10	148.34	198.24	678.52	589.74	242.63	145.77	105.71	1649.12
SENIOR	11	53.66	68.2	1021.49	174.66	139.79	179.74	169.49	1157.23
SENIOR	12	36.55	48.41	126.84	72.48	113.77	128.28	103.52	392.9
MEP amplitude (log-transformed)
		TA MUSCLE				GL MUSCLE
Group	Participant #	QS	PREP	APA	EXEC	QS	PREP	APA	EXEC
YOUNG	1	4.39396	4.8408	4.58241	5.48658	4.59046	4.97797	4.80819	6.69744
YOUNG	2	5.35389	6.10001	6.32177	5.12723	2.84723	3.91562	3.59841	6.62824
YOUNG	3	4.28041	4.67879	6.49882	5.50427	4.49088	4.89298	6.79454	7.9781
YOUNG	4	2.67	3.5582	5.81476	4.65567	2.87074	2.79239	4.07278	5.8774
YOUNG	5	4.81519	3.8122	5.24544	5.14108	2.17361	3.16125	6.5004	6.44732
YOUNG	6	4.74936	5.42609	6.69686	6.23184	3.43334	4.05508	6.10108	6.90331
YOUNG	7	4.3963	6.06555	6.62138	5.72411	3.07869	3.456	5.98263	7.55673
YOUNG	8	4.69327	4.74658	5.99685	5.68341	4.02231	3.52724	4.08514	6.58563
YOUNG	9	5.36947	5.76594	5.59147	4.78891	3.89427	3.96991	5.25822	6.46329
YOUNG	10	4.51961	5.16261	5.94146	4.96102	5.22682	3.79391	3.46886	6.59916
SENIOR	1	5.43821	5.96191	6.26712	5.39413	3.7126	4.36793	5.11078	6.14309
SENIOR	2	5.24026	5.77942	6.48182	6.52428	5.72519	5.57139	6.99499	7.14483
SENIOR	3	5.22918	5.5152	6.81956	6.14612	4.69647	4.62781	6.10352	6.91839
SENIOR	4
SENIOR	5	5.54185	4.04813	6.10137	6.12025	4.03389	3.23001	4.85289	5.76748
SENIOR	6	4.79414	4.93036	6.15537	6.04829	4.76422	3.73743	4.78114	5.56892
SENIOR	7	2.99673	3.77803	4.65634	4.2947	4.93455	4.53603	5.19844	5.98212
SENIOR	8	4.53764	3.87929	6.45879	6.0234	3.01749	3.68034	6.26082	7.43479
SENIOR	9	3.40419	3.83967	5.64654	5.32199	4.02374	3.68838	5.29195	5.13503
SENIOR	10	4.99951	5.28948	6.51991	6.37968	5.49154	4.98203	4.6607	7.408
SENIOR	11	3.98267	4.22244	6.92902	5.16284	4.94014	5.19151	5.13279	7.05378
SENIOR	12	3.59868	3.87971	4.84293	4.28331	4.73418	4.85422	4.63976	5.97356
	Y	4.52415	5.01568	5.93112	5.33041	3.66284	3.85424	5.06702	6.77366
	S	4.52391	4.6476	6.07989	5.609	4.55218	4.4061	5.36616	6.41182

## Sheet: MEP latency
MEP LATENCY (in ms)
		TA MUSCLE				GL MUSCLE
Group	Participant #	QS	PREP	APA	EXEC	QS	PREP	APA	EXEC
YOUNG	1	30	32	32	29.5	30	29	27	28
YOUNG	2	31	31	30.5	28	38.5	33	35.5	28
YOUNG	3	28.5	30	26	26	29.5	27	25	25
YOUNG	4	30	26	24	23.5	33	23.5	24.5	22
YOUNG	5	26	25	25	24	28.5	24	23	21
YOUNG	6	26	25	22	23	27.5	26	23	24
YOUNG	7	25.5	26.5	24.5	24	30.5	28	26	24
YOUNG	8	29.5	30	28	27	27.5	28	28	28
YOUNG	9	32.5	32.5	33	27	30.5	30	28	28.5
YOUNG	10	33	32	30	33	32.5	31.5	28.5	30.5
SENIOR	1	27	26	25	24	29	26	25	25
SENIOR	2	37	36.5	33	34.5	36	38.5	35	32
SENIOR	3	28	32	29	28	30	28	33	26.5
SENIOR	4
SENIOR	5	29	30.5	29	29	33	34	33	33
SENIOR	6	34	32	30	33	33	26	32	32
SENIOR	7	38	33.5	35	32	38	38	35.5	33
SENIOR	8	24	28	29	29.5	33	30.5	29.5	23
SENIOR	9	35.5	21.5	33	28	34	30	33	29
SENIOR	10	29.5	30	27	29	30	30	27	26
SENIOR	11	27.5	31	30	26	28.5	29	26	25.5
SENIOR	12	31.5	36	32	32.5	26	28	34.5	27.5
	Y	29.2	29	27.5	26.5	30.8	28	26.85	25.9
	S	31	30.6364	30.1818	29.5909	31.8636	30.7273	31.2273	28.4091

## Sheet: SP duration
Silent period duration (in ms)
		TA MUSCLE		GL MUSCLE
Group	Participant #	APA	EXEC	APA	EXEC
YOUNG	1	69	106	129	105
YOUNG	2	91	104	93.5	100
YOUNG	3	116	110	101	108
YOUNG	4	79	79	79	77
YOUNG	5	71	65	73	68
YOUNG	6	92	92	87	92
YOUNG	7	100	100	86	94
YOUNG	8	81	82	79	84
YOUNG	9	207	195	189	168
YOUNG	10	101	127	94	115
SENIOR	1	104	115	104	115
SENIOR	2	133	135	133	128
SENIOR	3	123	127	120	126
SENIOR	4
SENIOR	5	74	72	88	83
SENIOR	6	125	133	98	117
SENIOR	7	115	121	113	120
SENIOR	8	98	102	96	106
SENIOR	9	84	93	84	96
SENIOR	10	85	104	85	106
SENIOR	11	77	95	77	90
SENIOR	12	86	70	70	71
	Y	100.7	106	101.05	101.1
	S	100.364	106.091	97.0909	105.273
